# Supplementary material for: Glass Transition in Rice Pasta as Observed by Combined Neutron Scattering and Time-Domain NMR
Source: Polymers (Basel). 2021 Jul 23;13(15):2426. doi: 10.3390/polym13152426 (PMC8347043; doi:10.3390/polym13152426)
Supplement: Supplementary file 1 [file polymers-13-02426-s001.zip]

Archive with 1 entries (1 files):
- polymers-1288164-supplementary.pdf
